# Supplementary material for: Improving Child Neurology Residents' Communication Skills Through Objective Structured Clinical Exams
Source: MedEdPORTAL. 2021 Mar 4;17:11120. doi: 10.15766/mep_2374-8265.11120 (PMC7970633; doi:10.15766/mep_2374-8265.11120)
Supplement: Supplementary file 1 — Acute Stroke Scenario.docxMedical Error Scenario.docxStaring Spells Scenario.docxTourette Scenario.docxMigraine Scenario.docxDevelopmental Delay Scenario.docxDeath by Neurologic Criteria Scenario.docxPsychogenic Nonepileptic Events Scenario.docxNeonatal Hypoxic Ischemic Encephalopathy Scenario.docxFaculty & SP Assessment Form.docxLearner Self-Assessment Form.docxPost-OSCE Survey.docx [file mep_2374-8265.11120-s001.zip]

Archive with 13 entries (13 files):
- A. Acute Stroke Scenario.docx
- B. Medical Error Scenario.docx
- C. Staring Spells Scenario.docx
- D. Tourette Scenario.docx
- E. Migraine Scenario.docx
- F. Developmental Delay Scenario.docx
- G. Death by Neurologic Criteria Scenario.docx
- H. Psychogenic Nonepileptic Events Scenario.docx
- I. Neonatal Hypoxic Ischemic Encephalopathy Scenario.docx
- J. Faculty & SP Assessment Form.docx
- K. Learner Self-Assessment Form.docx
- L. Post-OSCE Survey.docx
- _Educational_Summary_Report_11120.pdf
